# Supplementary material for: LINE1-Mediated Reverse Transcription and Genomic Integration of SARS-CoV-2 mRNA Detected in Virus-Infected but Not in Viral mRNA-Transfected Cells
Source: Viruses. 2023 Feb 25;15(3):629. doi: 10.3390/v15030629 (PMC10057545; doi:10.3390/v15030629)
Supplement: Supplementary file 1 [file viruses-15-00629-s001.zip]

Archive with 1 entries (1 files):
- viruses-2203975-supplementary.pdf
